# Supplementary material for: Mid-infrared analogue polaritonic reversed Cherenkov radiation in natural anisotropic crystals
Source: Nat Commun. 2023 May 3;14:2532. doi: 10.1038/s41467-023-37923-w (PMC10156754; doi:10.1038/s41467-023-37923-w)
Supplement: Supplementary file 3 — Source Data [file 41467_2023_37923_MOESM3_ESM.zip]

Archive with 4 entries (3 files):
- Source Data/
- Source Data/11.Guo_SourceData_Fig2.xlsx
- Source Data/12.Guo_SourceData_Fig3.xlsx
- Source Data/13.Guo_SourceData_Fig4.xlsx
