# Supplementary material for: Mid-infrared analogue polaritonic reversed Cherenkov radiation in natural anisotropic crystals
Source: Nat Commun. 2023 May 3;14:2532. doi: 10.1038/s41467-023-37923-w (PMC10156754; doi:10.1038/s41467-023-37923-w)
Supplement: Supplementary file 3 — Source Data [file 41467_2023_37923_MOESM3_ESM.zip › Source Data/11.Guo_SourceData_Fig2.xlsx]

## Sheet: Sheet1
Source data of Figure 2d						Source data of Figure 2e						Source data of Figure 2f
y (um)	SA	y (um)	SA			kx/k0	ky/k0	kx/k0	ky/k0			Exp freq(cm-1)	theta	error bar	Sim freq(cm-1)	theta
0.39	3.51891	0.39	4.69947			34.473	0	15.5517	0			967	2.05	0.25	965	1.7175
0.405	3.33923	0.405	4.8719			34.4677	0.60164	15.5494	0.27142			969	2.4	0.28	967	2.06456
0.42	3.12556	0.42	5.21998			34.4038	1.20141	15.4941	0.54107			971	2.86	0.25	969	2.43976
0.435	2.89967	0.435	5.67227			34.2812	1.7966	15.4823	0.81139			973	3.42	0.22	971	2.84536
0.45	2.69713	0.45	6.2288			34.1484	2.38789	15.4658	1.08147			975	3.83	0.48	973	3.27984
0.465	2.51792	0.465	6.88955			34.0054	2.97509	15.3966	1.34702						975	3.7591
0.48	2.36205	0.48	7.65455			33.7564	3.54794	15.3707	1.61553						977	4.29986
0.495	2.22951	0.495	8.49554			33.5457	4.1189	15.2924	1.87766
0.51	2.13834	0.51	9.35614			33.2777	4.67687	15.2095	2.13756
0.525	2.08698	0.525	10.2302			32.9528	5.21921	15.1223	2.39514
0.54	2.07541	0.54	11.1196			32.6191	5.75164	15.0308	2.65033
0.555	2.10365	0.555	12.0326			32.2771	6.27402	14.9349	2.90306
0.57	2.17168	0.57	12.8561			31.8795	6.77621	14.8349	3.15325
0.585	2.27547	0.585	13.5453			31.4744	7.26644	14.6837	3.38999
0.6	2.39323	0.6	14.1094			31.062	7.74463	14.5755	3.63408
0.615	2.52495	0.615	14.5397			30.6425	8.21065	14.4168	3.86297
0.63	2.67066	0.63	14.8362			30.17	8.65111	14.3009	4.10071
0.645	2.83033	0.645	14.9595			29.7377	9.09171	14.135	4.32149
0.66	2.99405	0.66	14.9379			29.2533	9.50498	14.0116	4.55263
0.675	3.14378	0.675	14.767			28.8093	9.91985	13.8389	4.7651
0.69	3.27953	0.69	14.4513			28.3145	10.3056	13.663	4.97294
0.705	3.4013	0.705	13.9906			27.8151	10.6772	13.5292	5.19336
0.72	3.50908	0.72	13.3926			27.3562	11.0526	13.3471	5.39259
0.735	3.59477	0.735	12.7658			26.8483	11.3964	13.1623	5.58706
0.75	3.66241	0.75	12.1101			26.381	11.7456	12.9747	5.77672
0.765	3.71201	0.765	11.4165			25.9096	12.0819	12.7846	5.96156
0.78	3.74357	0.78	10.6934			25.3914	12.3842	12.6353	6.16265
0.795	3.75709	0.795	10.0002			24.9135	12.6941	12.44	6.33848
0.81	3.74572	0.81	9.37622			24.4326	12.991	12.2424	6.50938
0.825	3.71939	0.825	8.82152			23.949	13.2752	12.0426	6.67532
0.84	3.6781	0.84	8.32976			23.4631	13.5464	11.8408	6.8363
0.855	3.62186	0.855	7.90766			23.0163	13.8296	11.6784	7.01709
0.87	3.55065	0.87	7.6007			22.526	14.0758	11.4724	7.16877
0.885	3.4667	0.885	7.40008			22.0747	14.3355	11.2647	7.31542
0.9	3.37812	0.9	7.30238			21.5812	14.5567	11.0555	7.45701
0.915	3.2849	0.915	7.31108			21.1263	14.7928	10.8447	7.59355
0.93	3.18704	0.93	7.42621			20.6698	15.0175	10.6715	7.75333
0.945	3.08456	0.945	7.65676			20.2119	15.2308	10.4576	7.8804
0.96	2.98676	0.96	7.94359			19.791	15.4624	10.2426	8.00238
0.975	2.90051	0.975	8.28671			19.3307	15.6537	10.0639	8.1496
0.99	2.8258	0.99	8.68614			18.9067	15.8646	9.84634	8.26206
1.005	2.76262	1.005	9.15137			18.445	16.034	9.62791	8.36942
1.02	2.71099	1.02	9.65931			18.0189	16.2243	9.44457	8.50393
1.035	2.67293	1.035	10.1645			17.5919	16.4047	9.22424	8.60175
1.05	2.64625	1.05	10.6645			17.1642	16.5752	9.03806	8.72795
1.065	2.63095	1.065	11.1627			16.7699	16.7699	8.81622	8.81622
1.08	2.62702	1.08	11.6556			16.3407	16.9213	8.62754	8.93408
1.095	2.63446	1.095	12.0659			15.9113	17.0628	8.43744	9.04805
1.11	2.65475	1.11	12.3844			15.5143	17.2303	8.21376	9.12231
1.125	2.67856	1.125	12.6113			15.1162	17.3892	8.0217	9.22791
1.14	2.7059	1.14	12.7465			14.6864	17.5026	7.82845	9.32959
1.155	2.73676	1.155	12.7901			14.2877	17.6438	7.60379	9.3899
1.17	2.77115	1.17	12.7444			13.8885	17.7764	7.40909	9.48321
1.185	2.80349	1.185	12.6259			13.5181	17.9391	7.21346	9.57259
1.2	2.83174	1.2	12.4345			13.1179	18.0552	7.01698	9.65804
1.215	2.85591	1.215	12.1704			12.7178	18.1628	6.81972	9.73956
1.23	2.87598	1.23	11.8334			12.3449	18.302	6.62175	9.81716
1.245	2.89197	1.245	11.4247			11.9448	18.3933	6.39693	9.85041
1.26	2.90447	1.26	11.0218			11.5708	18.5172	6.19851	9.91969
1.275	2.91201	1.275	10.6246			11.1714	18.5923	5.99962	9.98505
1.29	2.91459	1.29	10.2333			10.7969	18.7008	5.82445	10.0882
1.305	2.9122	1.305	9.84778			10.4222	18.8021	5.62414	10.1462
1.32	2.90485	1.32	9.51266			10.0471	18.8959	5.42358	10.2003
1.335	2.89018	1.335	9.22245			9.67202	18.9824	5.22286	10.2505
1.35	2.87375	1.35	8.97716			9.29697	19.0616	5.02205	10.2967
1.365	2.85558	1.365	8.77471			8.92211	19.1335	4.82122	10.3391
1.38	2.83566	1.38	8.61726			8.56721	19.2423	4.64004	10.4217
1.395	2.81399	1.395	8.52249			8.19238	19.3	4.43863	10.4567
1.41	2.79212	1.41	8.48936			7.83624	19.3954	4.2374	10.4879
1.425	2.76944	1.425	8.5179			7.46197	19.4391	4.03645	10.5153
1.44	2.74596	1.44	8.60812			7.10508	19.521	3.85232	10.5842
1.455	2.72168	1.455	8.76004			6.7319	19.5509	3.65133	10.6042
1.47	2.69659	1.47	8.96738			6.37476	19.6195	3.4657	10.6663
1.485	2.67754	1.485	9.18561			6.01728	19.6816	3.26493	10.6791
1.5	2.66687	1.5	9.41475			5.65957	19.7373	3.07806	10.7345
1.515	2.6646	1.515	9.65481			5.30176	19.7865	2.87778	10.74
1.53	2.67072	1.53	9.90791			4.94397	19.8292	2.6899	10.7886
1.545	2.68523	1.545	10.1458			4.5863	19.8654	2.49036	10.787
1.56	2.70408	1.56	10.3508			4.22887	19.8953	2.30173	10.8288
1.575	2.72574	1.575	10.523			3.8718	19.9187	2.11239	10.8673
1.59	2.75019	1.59	10.6623			3.52358	19.9832	1.91404	10.8551
1.605	2.77745	1.605	10.7689			3.16674	19.994	1.7243	10.8868
1.62	2.8075	1.62	10.8135			2.81732	20.0463	1.53404	10.9152
1.635	2.84061	1.635	10.8025			2.46115	20.0445	1.34331	10.9404
1.65	2.86993	1.65	10.7359			2.11096	20.0844	1.14713	10.9142
1.665	2.89546	1.665	10.6137			1.75591	20.0701	0.95648	10.9326
1.68	2.91721	1.68	10.436			1.40537	20.0977	0.76553	10.9476
1.695	2.93517	1.695	10.2093			1.0544	20.1192	0.57435	10.9593
1.71	2.9421	1.71	9.95968			0.70311	20.1345	0.383	10.9676
1.725	2.94204	1.725	9.6873			0.35161	20.1437	0.19153	10.9727
1.74	2.935	1.74	9.39214			0	20.1468	0	10.9743
1.755	2.92097	1.755	9.07421			-0.35161	20.1437	-0.19153	10.9727
1.77	2.89995	1.77	8.73577			-0.70311	20.1345	-0.383	10.9676
1.785	2.87616	1.785	8.406			-1.0544	20.1192	-0.57435	10.9593
1.8	2.84935	1.8	8.08493			-1.40537	20.0977	-0.76553	10.9476
1.815	2.8195	1.815	7.77258			-1.75591	20.0701	-0.95648	10.9326
1.83	2.78664	1.83	7.46898			-2.11096	20.0844	-1.14713	10.9142
1.845	2.75074	1.845	7.20295			-2.46115	20.0445	-1.34331	10.9404
1.86	2.71807	1.86	6.96798			-2.81732	20.0463	-1.53404	10.9152
1.875	2.69587	1.875	6.76411			-3.16674	19.994	-1.7243	10.8868
1.89	2.68413	1.89	6.59135			-3.52358	19.9832	-1.91404	10.8551
1.905	2.68286	1.905	6.44974			-3.8718	19.9187	-2.11239	10.8673
1.92	2.69206	1.92	6.33988			-4.22887	19.8953	-2.30173	10.8288
1.935	2.71247	1.935	6.25959			-4.5863	19.8654	-2.49036	10.787
1.95	2.73989	1.95	6.2089			-4.94397	19.8292	-2.6899	10.7886
1.965	2.77432	1.965	6.18782			-5.30176	19.7865	-2.87778	10.74
1.98	2.81576	1.98	6.19639			-5.65957	19.7373	-3.07806	10.7345
1.995	2.8642	1.995	6.23997			-6.01728	19.6816	-3.26493	10.6791
2.01	2.91675	2.01	6.28979			-6.37476	19.6195	-3.4657	10.6663
						-6.7319	19.5509	-3.65133	10.6042
						-7.10508	19.521	-3.85232	10.5842
						-7.46197	19.4391	-4.03645	10.5153
						-7.83624	19.3954	-4.2374	10.4879
						-8.19238	19.3	-4.43863	10.4567
						-8.56721	19.2423	-4.64004	10.4217
						-8.92211	19.1335	-4.82122	10.3391
						-9.29697	19.0616	-5.02205	10.2967
						-9.67202	18.9824	-5.22286	10.2505
						-10.0471	18.8959	-5.42358	10.2003
						-10.4222	18.8021	-5.62414	10.1462
						-10.7969	18.7008	-5.82445	10.0882
						-11.1714	18.5923	-5.99962	9.98505
						-11.5708	18.5172	-6.19851	9.91969
						-11.9448	18.3933	-6.39693	9.85041
						-12.3449	18.302	-6.62175	9.81716
						-12.7178	18.1628	-6.81972	9.73956
						-13.1179	18.0552	-7.01698	9.65804
						-13.5181	17.9391	-7.21346	9.57259
						-13.8885	17.7764	-7.40909	9.48321
						-14.2877	17.6438	-7.60379	9.3899
						-14.6864	17.5026	-7.82845	9.32959
						-15.1162	17.3892	-8.0217	9.22791
						-15.5143	17.2303	-8.21376	9.12231
						-15.9113	17.0628	-8.43744	9.04805
						-16.3407	16.9213	-8.62754	8.93408
						-16.7699	16.7699	-8.81622	8.81622
						-17.1642	16.5752	-9.03806	8.72795
						-17.5919	16.4047	-9.22424	8.60175
						-18.0189	16.2243	-9.44457	8.50393
						-18.445	16.034	-9.62791	8.36942
						-18.9067	15.8646	-9.84634	8.26206
						-19.3307	15.6537	-10.0639	8.1496
						-19.791	15.4624	-10.2426	8.00238
						-20.2119	15.2308	-10.4576	7.8804
						-20.6698	15.0175	-10.6715	7.75333
						-21.1263	14.7928	-10.8447	7.59355
						-21.5812	14.5567	-11.0555	7.45701
						-22.0747	14.3355	-11.2647	7.31542
						-22.526	14.0758	-11.4724	7.16877
						-23.0163	13.8296	-11.6784	7.01709
						-23.4631	13.5464	-11.8408	6.8363
						-23.949	13.2752	-12.0426	6.67532
						-24.4326	12.991	-12.2424	6.50938
						-24.9135	12.6941	-12.44	6.33848
						-25.3914	12.3842	-12.6353	6.16265
						-25.9096	12.0819	-12.7846	5.96156
						-26.381	11.7456	-12.9747	5.77672
						-26.8483	11.3964	-13.1623	5.58706
						-27.3562	11.0526	-13.3471	5.39259
						-27.8151	10.6772	-13.5292	5.19336
						-28.3145	10.3056	-13.663	4.97294
						-28.8093	9.91985	-13.8389	4.7651
						-29.2533	9.50498	-14.0116	4.55263
						-29.7377	9.09171	-14.135	4.32149
						-30.17	8.65111	-14.3009	4.10071
						-30.6425	8.21065	-14.4168	3.86297
						-31.062	7.74463	-14.5755	3.63408
						-31.4744	7.26644	-14.6837	3.38999
						-31.8795	6.77621	-14.8349	3.15325
						-32.2771	6.27402	-14.9349	2.90306
						-32.6191	5.75164	-15.0308	2.65033
						-32.9528	5.21921	-15.1223	2.39514
						-33.2777	4.67687	-15.2095	2.13756
						-33.5457	4.1189	-15.2924	1.87766
						-33.7564	3.54794	-15.3707	1.61553
						-34.0054	2.97509	-15.3966	1.34702
						-34.1484	2.38789	-15.4658	1.08147
						-34.2812	1.7966	-15.4823	0.81139
						-34.4038	1.20141	-15.4941	0.54107
						-34.4677	0.60164	-15.5494	0.27142
						-34.473	0	-15.5517	0
						-34.4677	-0.60164	-15.5494	-0.27142
						-34.4038	-1.20141	-15.4941	-0.54107
						-34.2812	-1.7966	-15.4823	-0.81139
						-34.1484	-2.38789	-15.4658	-1.08147
						-34.0054	-2.97509	-15.3966	-1.34702
						-33.7564	-3.54794	-15.3707	-1.61553
						-33.5457	-4.1189	-15.2924	-1.87766
						-33.2777	-4.67687	-15.2095	-2.13756
						-32.9528	-5.21921	-15.1223	-2.39514
						-32.6191	-5.75164	-15.0308	-2.65033
						-32.2771	-6.27402	-14.9349	-2.90306
						-31.8795	-6.77621	-14.8349	-3.15325
						-31.4744	-7.26644	-14.6837	-3.38999
						-31.062	-7.74463	-14.5755	-3.63408
						-30.6425	-8.21065	-14.4168	-3.86297
						-30.17	-8.65111	-14.3009	-4.10071
						-29.7377	-9.09171	-14.135	-4.32149
						-29.2533	-9.50498	-14.0116	-4.55263
						-28.8093	-9.91985	-13.8389	-4.7651
						-28.3145	-10.3056	-13.663	-4.97294
						-27.8151	-10.6772	-13.5292	-5.19336
						-27.3562	-11.0526	-13.3471	-5.39259
						-26.8483	-11.3964	-13.1623	-5.58706
						-26.381	-11.7456	-12.9747	-5.77672
						-25.9096	-12.0819	-12.7846	-5.96156
						-25.3914	-12.3842	-12.6353	-6.16265
						-24.9135	-12.6941	-12.44	-6.33848
						-24.4326	-12.991	-12.2424	-6.50938
						-23.949	-13.2752	-12.0426	-6.67532
						-23.4631	-13.5464	-11.8408	-6.8363
						-23.0163	-13.8296	-11.6784	-7.01709
						-22.526	-14.0758	-11.4724	-7.16877
						-22.0747	-14.3355	-11.2647	-7.31542
						-21.5812	-14.5567	-11.0555	-7.45701
						-21.1263	-14.7928	-10.8447	-7.59355
						-20.6698	-15.0175	-10.6715	-7.75333
						-20.2119	-15.2308	-10.4576	-7.8804
						-19.791	-15.4624	-10.2426	-8.00238
						-19.3307	-15.6537	-10.0639	-8.1496
						-18.9067	-15.8646	-9.84634	-8.26206
						-18.445	-16.034	-9.62791	-8.36942
						-18.0189	-16.2243	-9.44457	-8.50393
						-17.5919	-16.4047	-9.22424	-8.60175
						-17.1642	-16.5752	-9.03806	-8.72795
						-16.7699	-16.7699	-8.81622	-8.81622
						-16.3407	-16.9213	-8.62754	-8.93408
						-15.9113	-17.0628	-8.43744	-9.04805
						-15.5143	-17.2303	-8.21376	-9.12231
						-15.1162	-17.3892	-8.0217	-9.22791
						-14.6864	-17.5026	-7.82845	-9.32959
						-14.2877	-17.6438	-7.60379	-9.3899
						-13.8885	-17.7764	-7.40909	-9.48321
						-13.5181	-17.9391	-7.21346	-9.57259
						-13.1179	-18.0552	-7.01698	-9.65804
						-12.7178	-18.1628	-6.81972	-9.73956
						-12.3449	-18.302	-6.62175	-9.81716
						-11.9448	-18.3933	-6.39693	-9.85041
						-11.5708	-18.5172	-6.19851	-9.91969
						-11.1714	-18.5923	-5.99962	-9.98505
						-10.7969	-18.7008	-5.82445	-10.0882
						-10.4222	-18.8021	-5.62414	-10.1462
						-10.0471	-18.8959	-5.42358	-10.2003
						-9.67202	-18.9824	-5.22286	-10.2505
						-9.29697	-19.0616	-5.02205	-10.2967
						-8.92211	-19.1335	-4.82122	-10.3391
						-8.56721	-19.2423	-4.64004	-10.4217
						-8.19238	-19.3	-4.43863	-10.4567
						-7.83624	-19.3954	-4.2374	-10.4879
						-7.46197	-19.4391	-4.03645	-10.5153
						-7.10508	-19.521	-3.85232	-10.5842
						-6.7319	-19.5509	-3.65133	-10.6042
						-6.37476	-19.6195	-3.4657	-10.6663
						-6.01728	-19.6816	-3.26493	-10.6791
						-5.65957	-19.7373	-3.07806	-10.7345
						-5.30176	-19.7865	-2.87778	-10.74
						-4.94397	-19.8292	-2.6899	-10.7886
						-4.5863	-19.8654	-2.49036	-10.787
						-4.22887	-19.8953	-2.30173	-10.8288
						-3.8718	-19.9187	-2.11239	-10.8673
						-3.52358	-19.9832	-1.91404	-10.8551
						-3.16674	-19.994	-1.7243	-10.8868
						-2.81732	-20.0463	-1.53404	-10.9152
						-2.46115	-20.0445	-1.34331	-10.9404
						-2.11096	-20.0844	-1.14713	-10.9142
						-1.75591	-20.0701	-0.95648	-10.9326
						-1.40537	-20.0977	-0.76553	-10.9476
						-1.0544	-20.1192	-0.57435	-10.9593
						-0.70311	-20.1345	-0.383	-10.9676
						-0.35161	-20.1437	-0.19153	-10.9727
						0	-20.1468	0	-10.9743
						0.35161	-20.1437	0.19153	-10.9727
						0.70311	-20.1345	0.383	-10.9676
						1.0544	-20.1192	0.57435	-10.9593
						1.40537	-20.0977	0.76553	-10.9476
						1.75591	-20.0701	0.95648	-10.9326
						2.11096	-20.0844	1.14713	-10.9142
						2.46115	-20.0445	1.34331	-10.9404
						2.81732	-20.0463	1.53404	-10.9152
						3.16674	-19.994	1.7243	-10.8868
						3.52358	-19.9832	1.91404	-10.8551
						3.8718	-19.9187	2.11239	-10.8673
						4.22887	-19.8953	2.30173	-10.8288
						4.5863	-19.8654	2.49036	-10.787
						4.94397	-19.8292	2.6899	-10.7886
						5.30176	-19.7865	2.87778	-10.74
						5.65957	-19.7373	3.07806	-10.7345
						6.01728	-19.6816	3.26493	-10.6791
						6.37476	-19.6195	3.4657	-10.6663
						6.7319	-19.5509	3.65133	-10.6042
						7.10508	-19.521	3.85232	-10.5842
						7.46197	-19.4391	4.03645	-10.5153
						7.83624	-19.3954	4.2374	-10.4879
						8.19238	-19.3	4.43863	-10.4567
						8.56721	-19.2423	4.64004	-10.4217
						8.92211	-19.1335	4.82122	-10.3391
						9.29697	-19.0616	5.02205	-10.2967
						9.67202	-18.9824	5.22286	-10.2505
						10.0471	-18.8959	5.42358	-10.2003
						10.4222	-18.8021	5.62414	-10.1462
						10.7969	-18.7008	5.82445	-10.0882
						11.1714	-18.5923	5.99962	-9.98505
						11.5708	-18.5172	6.19851	-9.91969
						11.9448	-18.3933	6.39693	-9.85041
						12.3449	-18.302	6.62175	-9.81716
						12.7178	-18.1628	6.81972	-9.73956
						13.1179	-18.0552	7.01698	-9.65804
						13.5181	-17.9391	7.21346	-9.57259
						13.8885	-17.7764	7.40909	-9.48321
						14.2877	-17.6438	7.60379	-9.3899
						14.6864	-17.5026	7.82845	-9.32959
						15.1162	-17.3892	8.0217	-9.22791
						15.5143	-17.2303	8.21376	-9.12231
						15.9113	-17.0628	8.43744	-9.04805
						16.3407	-16.9213	8.62754	-8.93408
						16.7699	-16.7699	8.81622	-8.81622
						17.1642	-16.5752	9.03806	-8.72795
						17.5919	-16.4047	9.22424	-8.60175
						18.0189	-16.2243	9.44457	-8.50393
						18.445	-16.034	9.62791	-8.36942
						18.9067	-15.8646	9.84634	-8.26206
						19.3307	-15.6537	10.0639	-8.1496
						19.791	-15.4624	10.2426	-8.00238
						20.2119	-15.2308	10.4576	-7.8804
						20.6698	-15.0175	10.6715	-7.75333
						21.1263	-14.7928	10.8447	-7.59355
						21.5812	-14.5567	11.0555	-7.45701
						22.0747	-14.3355	11.2647	-7.31542
						22.526	-14.0758	11.4724	-7.16877
						23.0163	-13.8296	11.6784	-7.01709
						23.4631	-13.5464	11.8408	-6.8363
						23.949	-13.2752	12.0426	-6.67532
						24.4326	-12.991	12.2424	-6.50938
						24.9135	-12.6941	12.44	-6.33848
						25.3914	-12.3842	12.6353	-6.16265
						25.9096	-12.0819	12.7846	-5.96156
						26.381	-11.7456	12.9747	-5.77672
						26.8483	-11.3964	13.1623	-5.58706
						27.3562	-11.0526	13.3471	-5.39259
						27.8151	-10.6772	13.5292	-5.19336
						28.3145	-10.3056	13.663	-4.97294
						28.8093	-9.91985	13.8389	-4.7651
						29.2533	-9.50498	14.0116	-4.55263
						29.7377	-9.09171	14.135	-4.32149
						30.17	-8.65111	14.3009	-4.10071
						30.6425	-8.21065	14.4168	-3.86297
						31.062	-7.74463	14.5755	-3.63408
						31.4744	-7.26644	14.6837	-3.38999
						31.8795	-6.77621	14.8349	-3.15325
						32.2771	-6.27402	14.9349	-2.90306
						32.6191	-5.75164	15.0308	-2.65033
						32.9528	-5.21921	15.1223	-2.39514
						33.2777	-4.67687	15.2095	-2.13756
						33.5457	-4.1189	15.2924	-1.87766
						33.7564	-3.54794	15.3707	-1.61553
						34.0054	-2.97509	15.3966	-1.34702
						34.1484	-2.38789	15.4658	-1.08147
						34.2812	-1.7966	15.4823	-0.81139
						34.4038	-1.20141	15.4941	-0.54107
						34.4677	-0.60164	15.5494	-0.27142
						34.473	0	15.5517	0
