# Supplementary material for: Mid-infrared analogue polaritonic reversed Cherenkov radiation in natural anisotropic crystals
Source: Nat Commun. 2023 May 3;14:2532. doi: 10.1038/s41467-023-37923-w (PMC10156754; doi:10.1038/s41467-023-37923-w)
Supplement: Supplementary file 3 — Source Data [file 41467_2023_37923_MOESM3_ESM.zip › Source Data/12.Guo_SourceData_Fig3.xlsx]

## Sheet: Sheet1
Source data of Figure 3c						Source data of Figure 3e
kx/k0	ky/k0	kx/k0	ky/k0			Sim. beta	(theta,k2-theta,k1)/theta,k1	Exp. Beta	(theta,k2-theta,k1)/theta,k1	error bar
1.42354e-15	23.2481	11.6241	20.1335			0	0	30	3.55731	1.2
-0.40321	23.1	11.2008	20.2068			10	1.74424	60	5.64485	1.0553
-0.80126	22.945	10.7786	20.2716			15	2.54939
-1.19149	22.735	10.3356	20.2848			20	3.01312
-1.57801	22.5665	9.91666	20.3322			30	3.48883
-1.9548	22.3435	9.47885	20.3274			45	4.71979
-2.32934	22.1622	9.06384	20.3577			50	4.85832
-2.69815	21.9747	8.65067	20.3797			60	5.07083
-3.06113	21.7811	8.23952	20.3935			70	4.25589
-3.41818	21.5815	7.83054	20.3992			75	3.5607
-3.7692	21.3762	7.42389	20.397			80	2.88181
-4.11411	21.1653	7.01971	20.3867			90	0
-4.45281	20.9488	6.61816	20.3686
-4.78522	20.727	6.2194	20.3428
-5.12291	20.5469	5.83686	20.3556
-5.4433	20.3147	5.4433	20.3147
-5.75716	20.0776	5.05295	20.2663
-6.07851	19.8819	4.67681	20.2575
-6.37989	19.6353	4.29249	20.1946
-6.69022	19.4298	3.921	20.1718
-6.99533	19.2195	3.55163	20.1423
-7.29516	19.0045	3.18447	20.106
-7.57156	18.7403	2.81297	20.0153
-7.85981	18.5165	2.45148	19.9657
-8.14257	18.2885	2.09258	19.9096
-8.41977	18.0563	1.7364	19.8471
-8.69136	17.8199	1.38303	19.7782
-8.97916	17.6226	1.03512	19.7512
-9.2401	17.3781	0.68689	19.6699
-9.49526	17.1299	0.34181	19.5826
-9.74458	16.8781	-3.82921e-06	19.4891
-10.0128	16.6641	-0.33929	19.438
-10.2511	16.4051	-0.67511	19.3328
-10.5096	16.1833	-1.00989	19.2699
-10.7365	15.9175	-1.33932	19.1532
-10.985	15.6882	-1.6692	19.0789
-11.2288	15.4551	-1.99687	18.999
-11.4388	15.1799	-2.3164	18.8656
-11.6723	14.9399	-2.63859	18.7745
-11.901	14.6965	-2.95831	18.678
-12.1247	14.4496	-3.27547	18.5761
-12.3434	14.1995	-3.58997	18.4688
-12.5571	13.9461	-3.90173	18.3562
-12.7657	13.6895	-4.21065	18.2383
-12.9692	13.43	-4.51665	18.1153
-13.2016	13.2016	-4.83212	18.0337
-13.3953	12.9357	-5.13284	17.9003
-13.5838	12.6671	-5.43037	17.7619
-13.8028	12.4281	-5.73953	17.6644
-13.9812	12.1537	-6.03125	17.516
-14.1543	11.8769	-6.31954	17.3628
-14.3594	11.628	-6.62161	17.2499
-14.5602	11.3757	-6.92165	17.1317
-14.718	11.0908	-7.20076	16.9639
-14.9093	10.8323	-7.49572	16.8357
-15.0961	10.5704	-7.7884	16.7023
-15.2383	10.2784	-8.05758	16.5205
-15.4154	10.0109	-8.34468	16.3774
-15.5877	9.74031	-8.62923	16.2292
-15.7554	9.46678	-8.91116	16.0762
-15.9182	9.19037	-9.19036	15.9182
-16.0761	8.91116	-9.46677	15.7554
-16.2292	8.62923	-9.74031	15.5877
-16.3774	8.34468	-10.0109	15.4154
-16.5205	8.05758	-10.2784	15.2383
-16.7023	7.7884	-10.5704	15.0961
-16.8357	7.49572	-10.8323	14.9093
-16.9639	7.20076	-11.0908	14.718
-17.1317	6.92165	-11.3757	14.5602
-17.2499	6.62161	-11.628	14.3594
-17.3628	6.31955	-11.8769	14.1543
-17.516	6.03125	-12.1537	13.9812
-17.6644	5.73953	-12.4281	13.8028
-17.7619	5.43037	-12.6671	13.5838
-17.9003	5.13283	-12.9357	13.3953
-18.0337	4.83212	-13.2016	13.2016
-18.1153	4.51665	-13.43	12.9692
-18.2383	4.21065	-13.6895	12.7657
-18.3562	3.90173	-13.946	12.5571
-18.4688	3.58997	-14.1995	12.3434
-18.5761	3.27547	-14.4496	12.1247
-18.678	2.95831	-14.6965	11.901
-18.7745	2.63859	-14.9399	11.6723
-18.8655	2.3164	-15.1799	11.4388
-18.999	1.99687	-15.4551	11.2288
-19.0789	1.66919	-15.6882	10.985
-19.1532	1.33932	-15.9175	10.7365
-19.2699	1.00989	-16.1833	10.5096
-19.3328	0.67512	-16.4051	10.2511
-19.438	0.33929	-16.6642	10.0128
-19.4891	1.19337e-15	-16.8781	9.74458
-19.5826	-0.34181	-17.1299	9.49526
-19.6699	-0.68689	-17.3781	9.2401
-19.7512	-1.03512	-17.6226	8.97916
-19.7782	-1.38303	-17.8199	8.69136
-19.8471	-1.73639	-18.0563	8.41978
-19.9096	-2.09258	-18.2885	8.14257
-19.9657	-2.45148	-18.5165	7.85981
-20.0153	-2.81297	-18.7403	7.57156
-20.106	-3.18447	-19.0045	7.29516
-20.1423	-3.55162	-19.2195	6.99534
-20.1718	-3.92101	-19.4298	6.69022
-20.1946	-4.29249	-19.6353	6.37989
-20.2575	-4.67681	-19.8819	6.0785
-20.2663	-5.05295	-20.0776	5.75716
-20.3147	-5.4433	-20.3147	5.4433
-20.3556	-5.83686	-20.5468	5.12291
-20.3428	-6.2194	-20.727	4.78522
-20.3686	-6.61816	-20.9488	4.45281
-20.3867	-7.01971	-21.1653	4.11411
-20.397	-7.42388	-21.3762	3.76921
-20.3992	-7.83054	-21.5815	3.41818
-20.3935	-8.23952	-21.7811	3.06113
-20.3797	-8.65067	-21.9747	2.69816
-20.3577	-9.06384	-22.1622	2.32934
-20.3274	-9.47885	-22.3435	1.9548
-20.3322	-9.91667	-22.5665	1.578
-20.2848	-10.3356	-22.735	1.19149
-20.2716	-10.7786	-22.945	0.80126
-20.2068	-11.2008	-23.1	0.40322
-20.1335	-11.6241	-23.2481	3.74489e-06
-20.0928	-12.073	-23.4373	-0.4091
-20.0016	-12.4984	-23.5711	-0.82312
-19.9421	-12.9506	-23.7457	-1.24446
-19.8729	-13.4044	-23.9126	-1.67213
-19.7543	-13.8321	-24.0238	-2.10181
-19.6659	-14.2881	-24.1752	-2.54091
-19.529	-14.7161	-24.2706	-2.98007
-19.4211	-15.1734	-24.4058	-3.43001
-19.2657	-15.601	-24.4851	-3.87805
-19.1381	-16.0588	-24.6035	-4.33826
-18.9641	-16.4852	-24.6659	-4.79458
-18.8167	-16.9426	-24.7671	-5.2644
-18.6239	-17.3671	-24.8123	-5.72837
-18.4219	-17.7899	-24.8488	-6.1955
-18.245	-18.245	-24.9231	-6.67813
-18.0242	-18.6646	-24.9417	-7.15193
-17.7615	-19.0468	-24.9053	-7.61431
-17.5231	-19.4613	-24.9061	-8.09248
-17.2756	-19.8733	-24.8978	-8.57299
-16.9881	-20.2456	-24.8349	-9.03918
-16.6928	-20.6139	-24.7634	-9.50577
-16.4195	-21.016	-24.7278	-9.99066
-16.0793	-21.3379	-24.594	-10.4395
-15.7611	-21.6932	-24.4961	-10.9064
-15.4077	-22.0045	-24.3457	-11.3526
-15.0483	-22.31	-24.1872	-11.7969
-14.6829	-22.6096	-24.0206	-12.2391
-14.3116	-22.9033	-23.8458	-12.6791
-13.9097	-23.1496	-23.6209	-13.0933
-13.5276	-23.4306	-23.4306	-13.5276
-13.0933	-23.6209	-23.1496	-13.9097
-12.6791	-23.8458	-22.9033	-14.3116
-12.2391	-24.0206	-22.6096	-14.6829
-11.7969	-24.1872	-22.31	-15.0483
-11.3526	-24.3457	-22.0045	-15.4077
-10.9064	-24.4961	-21.6932	-15.7611
-10.4395	-24.594	-21.3379	-16.0793
-9.99067	-24.7278	-21.016	-16.4195
-9.50577	-24.7634	-20.6139	-16.6928
-9.03918	-24.8349	-20.2456	-16.9881
-8.57299	-24.8978	-19.8733	-17.2756
-8.09249	-24.9061	-19.4614	-17.5231
-7.61431	-24.9053	-19.0468	-17.7615
-7.15193	-24.9417	-18.6646	-18.0242
-6.67813	-24.9231	-18.245	-18.245
-6.19551	-24.8488	-17.7899	-18.4219
-5.72837	-24.8123	-17.3671	-18.6239
-5.2644	-24.7671	-16.9426	-18.8167
-4.79457	-24.6659	-16.4852	-18.9641
-4.33826	-24.6035	-16.0588	-19.1381
-3.87805	-24.4851	-15.601	-19.2657
-3.43002	-24.4058	-15.1734	-19.4211
-2.98006	-24.2706	-14.7161	-19.529
-2.54091	-24.1752	-14.2881	-19.6659
-2.10181	-24.0238	-13.8321	-19.7543
-1.67213	-23.9126	-13.4044	-19.8729
-1.24446	-23.7457	-12.9506	-19.9421
-0.82312	-23.5711	-12.4984	-20.0016
-0.4091	-23.4373	-12.073	-20.0928
-1.42354e-15	-23.2481	-11.6241	-20.1335
0.40321	-23.1	-11.2008	-20.2068
0.80126	-22.945	-10.7786	-20.2716
1.19149	-22.735	-10.3356	-20.2848
1.57801	-22.5665	-9.91666	-20.3322
1.9548	-22.3435	-9.47885	-20.3274
2.32934	-22.1622	-9.06384	-20.3577
2.69815	-21.9747	-8.65067	-20.3797
3.06113	-21.7811	-8.23952	-20.3935
3.41818	-21.5815	-7.83054	-20.3992
3.7692	-21.3762	-7.42389	-20.397
4.11411	-21.1653	-7.01971	-20.3867
4.45281	-20.9488	-6.61816	-20.3686
4.78522	-20.727	-6.2194	-20.3428
5.12291	-20.5469	-5.83686	-20.3556
5.4433	-20.3147	-5.4433	-20.3147
5.75716	-20.0776	-5.05295	-20.2663
6.07851	-19.8819	-4.67681	-20.2575
6.37989	-19.6353	-4.29249	-20.1946
6.69022	-19.4298	-3.921	-20.1718
6.99533	-19.2195	-3.55163	-20.1423
7.29516	-19.0045	-3.18447	-20.106
7.57156	-18.7403	-2.81297	-20.0153
7.85981	-18.5165	-2.45148	-19.9657
8.14257	-18.2885	-2.09258	-19.9096
8.41977	-18.0563	-1.7364	-19.8471
8.69136	-17.8199	-1.38303	-19.7782
8.97916	-17.6226	-1.03512	-19.7512
9.2401	-17.3781	-0.68689	-19.6699
9.49526	-17.1299	-0.34181	-19.5826
9.74458	-16.8781	3.82921e-06	-19.4891
10.0128	-16.6641	0.33929	-19.438
10.2511	-16.4051	0.67511	-19.3328
10.5096	-16.1833	1.00989	-19.2699
10.7365	-15.9175	1.33932	-19.1532
10.985	-15.6882	1.6692	-19.0789
11.2288	-15.4551	1.99687	-18.999
11.4388	-15.1799	2.3164	-18.8656
11.6723	-14.9399	2.63859	-18.7745
11.901	-14.6965	2.95831	-18.678
12.1247	-14.4496	3.27547	-18.5761
12.3434	-14.1995	3.58997	-18.4688
12.5571	-13.9461	3.90173	-18.3562
12.7657	-13.6895	4.21065	-18.2383
12.9692	-13.43	4.51665	-18.1153
13.2016	-13.2016	4.83212	-18.0337
13.3953	-12.9357	5.13284	-17.9003
13.5838	-12.6671	5.43037	-17.7619
13.8028	-12.4281	5.73953	-17.6644
13.9812	-12.1537	6.03125	-17.516
14.1543	-11.8769	6.31954	-17.3628
14.3594	-11.628	6.62161	-17.2499
14.5602	-11.3757	6.92165	-17.1317
14.718	-11.0908	7.20076	-16.9639
14.9093	-10.8323	7.49572	-16.8357
15.0961	-10.5704	7.7884	-16.7023
15.2383	-10.2784	8.05758	-16.5205
15.4154	-10.0109	8.34468	-16.3774
15.5877	-9.74031	8.62923	-16.2292
15.7554	-9.46678	8.91116	-16.0762
15.9182	-9.19037	9.19036	-15.9182
16.0761	-8.91116	9.46677	-15.7554
16.2292	-8.62923	9.74031	-15.5877
16.3774	-8.34468	10.0109	-15.4154
16.5205	-8.05758	10.2784	-15.2383
16.7023	-7.7884	10.5704	-15.0961
16.8357	-7.49572	10.8323	-14.9093
16.9639	-7.20076	11.0908	-14.718
17.1317	-6.92165	11.3757	-14.5602
17.2499	-6.62161	11.628	-14.3594
17.3628	-6.31955	11.8769	-14.1543
17.516	-6.03125	12.1537	-13.9812
17.6644	-5.73953	12.4281	-13.8028
17.7619	-5.43037	12.6671	-13.5838
17.9003	-5.13283	12.9357	-13.3953
18.0337	-4.83212	13.2016	-13.2016
18.1153	-4.51665	13.43	-12.9692
18.2383	-4.21065	13.6895	-12.7657
18.3562	-3.90173	13.946	-12.5571
18.4688	-3.58997	14.1995	-12.3434
18.5761	-3.27547	14.4496	-12.1247
18.678	-2.95831	14.6965	-11.901
18.7745	-2.63859	14.9399	-11.6723
18.8655	-2.3164	15.1799	-11.4388
18.999	-1.99687	15.4551	-11.2288
19.0789	-1.66919	15.6882	-10.985
19.1532	-1.33932	15.9175	-10.7365
19.2699	-1.00989	16.1833	-10.5096
19.3328	-0.67512	16.4051	-10.2511
19.438	-0.33929	16.6642	-10.0128
19.4891	-1.19337e-15	16.8781	-9.74458
19.5826	0.34181	17.1299	-9.49526
19.6699	0.68689	17.3781	-9.2401
19.7512	1.03512	17.6226	-8.97916
19.7782	1.38303	17.8199	-8.69136
19.8471	1.73639	18.0563	-8.41978
19.9096	2.09258	18.2885	-8.14257
19.9657	2.45148	18.5165	-7.85981
20.0153	2.81297	18.7403	-7.57156
20.106	3.18447	19.0045	-7.29516
20.1423	3.55162	19.2195	-6.99534
20.1718	3.92101	19.4298	-6.69022
20.1946	4.29249	19.6353	-6.37989
20.2575	4.67681	19.8819	-6.0785
20.2663	5.05295	20.0776	-5.75716
20.3147	5.4433	20.3147	-5.4433
20.3556	5.83686	20.5468	-5.12291
20.3428	6.2194	20.727	-4.78522
20.3686	6.61816	20.9488	-4.45281
20.3867	7.01971	21.1653	-4.11411
20.397	7.42388	21.3762	-3.76921
20.3992	7.83054	21.5815	-3.41818
20.3935	8.23952	21.7811	-3.06113
20.3797	8.65067	21.9747	-2.69816
20.3577	9.06384	22.1622	-2.32934
20.3274	9.47885	22.3435	-1.9548
20.3322	9.91667	22.5665	-1.578
20.2848	10.3356	22.735	-1.19149
20.2716	10.7786	22.945	-0.80126
20.2068	11.2008	23.1	-0.40322
20.1335	11.6241	23.2481	-3.74489e-06
20.0928	12.073	23.4373	0.4091
20.0016	12.4984	23.5711	0.82312
19.9421	12.9506	23.7457	1.24446
19.8729	13.4044	23.9126	1.67213
19.7543	13.8321	24.0238	2.10181
19.6659	14.2881	24.1752	2.54091
19.529	14.7161	24.2706	2.98007
19.4211	15.1734	24.4058	3.43001
19.2657	15.601	24.4851	3.87805
19.1381	16.0588	24.6035	4.33826
18.9641	16.4852	24.6659	4.79458
18.8167	16.9426	24.7671	5.2644
18.6239	17.3671	24.8123	5.72837
18.4219	17.7899	24.8488	6.1955
18.245	18.245	24.9231	6.67813
18.0242	18.6646	24.9417	7.15193
17.7615	19.0468	24.9053	7.61431
17.5231	19.4613	24.9061	8.09248
17.2756	19.8733	24.8978	8.57299
16.9881	20.2456	24.8349	9.03918
16.6928	20.6139	24.7634	9.50577
16.4195	21.016	24.7278	9.99066
16.0793	21.3379	24.594	10.4395
15.7611	21.6932	24.4961	10.9064
15.4077	22.0045	24.3457	11.3526
15.0483	22.31	24.1872	11.7969
14.6829	22.6096	24.0206	12.2391
14.3116	22.9033	23.8458	12.6791
13.9097	23.1496	23.6209	13.0933
13.5276	23.4306	23.4306	13.5276
13.0933	23.6209	23.1496	13.9097
12.6791	23.8458	22.9033	14.3116
12.2391	24.0206	22.6096	14.6829
11.7969	24.1872	22.31	15.0483
11.3526	24.3457	22.0045	15.4077
10.9064	24.4961	21.6932	15.7611
10.4395	24.594	21.3379	16.0793
9.99067	24.7278	21.016	16.4195
9.50577	24.7634	20.6139	16.6928
9.03918	24.8349	20.2456	16.9881
8.57299	24.8978	19.8733	17.2756
8.09249	24.9061	19.4614	17.5231
7.61431	24.9053	19.0468	17.7615
7.15193	24.9417	18.6646	18.0242
6.67813	24.9231	18.245	18.245
6.19551	24.8488	17.7899	18.4219
5.72837	24.8123	17.3671	18.6239
5.2644	24.7671	16.9426	18.8167
4.79457	24.6659	16.4852	18.9641
4.33826	24.6035	16.0588	19.1381
3.87805	24.4851	15.601	19.2657
3.43002	24.4058	15.1734	19.4211
2.98006	24.2706	14.7161	19.529
2.54091	24.1752	14.2881	19.6659
2.10181	24.0238	13.8321	19.7543
1.67213	23.9126	13.4044	19.8729
1.24446	23.7457	12.9506	19.9421
0.82312	23.5711	12.4984	20.0016
0.4091	23.4373	12.073	20.0928
1.42354e-15	23.2481	11.6241	20.1335
