# Supplementary material for: Mid-infrared analogue polaritonic reversed Cherenkov radiation in natural anisotropic crystals
Source: Nat Commun. 2023 May 3;14:2532. doi: 10.1038/s41467-023-37923-w (PMC10156754; doi:10.1038/s41467-023-37923-w)
Supplement: Supplementary file 3 — Source Data [file 41467_2023_37923_MOESM3_ESM.zip › Source Data/13.Guo_SourceData_Fig4.xlsx]

## Sheet: Sheet1
Source data of Figure 4b						Source data of Figure 4d
kx/k0	ky/k0	kx/k0	ky/k0			Exp freq(cm-1)	theta	error bar	Exp freq(cm-1)	theta	error bar
0	27.0553	0	12.7423			973	2.12	0.09	975	1.9	0.1
0.47134	27.003	0.22238	12.7403			975	2.36	0.16	977	2.08	0.14
0.94253	26.9906	0.4447	12.7345			977	2.75	0.13	979	2.79	0.11
1.41092	26.922	0.66688	12.7248			980	3.52	0.15
1.8772	26.8452	0.88886	12.7112
2.34122	26.7603	1.11056	12.6938
2.80286	26.6674	1.33193	12.6725
3.2561	26.5188	1.55289	12.6473
3.71171	26.4102	1.77338	12.6183
4.14945	26.1986	1.99333	12.5854
4.58931	26.0273	2.21267	12.5487
5.02446	25.8486	2.42215	12.4609
5.44476	25.6156	2.63925	12.4167
5.85846	25.3758	2.85555	12.3687
6.27712	25.1761	3.07098	12.317
6.67813	24.9231	3.28547	12.2615
7.05894	24.6175	3.48568	12.156
7.44523	24.3523	3.6973	12.0933
7.82443	24.0811	3.9078	12.027
8.18075	23.7586	4.1171	11.9569
8.5447	23.4764	4.30867	11.838
8.88404	23.1437	4.51461	11.761
9.23244	22.8511	4.71918	11.6804
9.55452	22.509	4.92231	11.5962
9.8871	22.2068	5.10435	11.4645
10.1917	21.8561	5.30365	11.3737
10.5082	21.545	5.50134	11.2794
10.7951	21.1866	5.67548	11.1388
11.0727	20.8247	5.86901	11.038
11.3644	20.5019	6.06076	10.9339
11.6241	20.1335	6.22656	10.7847
11.8992	19.8036	6.41383	10.6744
12.1664	19.4703	6.59915	10.5609
12.3994	19.0934	6.78246	10.4441
12.6499	18.7542	6.93675	10.2842
12.8647	18.3727	7.11518	10.1615
13.0984	18.0284	7.29144	10.0358
13.324	17.6816	7.43647	9.86853
13.5416	17.3324	7.60757	9.73725
13.751	16.9811	7.77635	9.60299
13.9523	16.6277	7.91178	9.4289
14.1456	16.2726	8.07513	9.28938
14.3307	15.9158	8.23603	9.14703
14.5076	15.5575	8.36154	8.96666
14.71	15.2326	8.51676	8.81936
14.8714	14.8714	8.66938	8.66938
15.0246	14.5091	8.81936	8.51676
15.2051	14.179	8.93141	8.32868
15.3428	13.8147	9.07541	8.17153
15.5088	13.4816	9.21664	8.0119
15.6679	13.1469	9.31814	7.81885
15.8201	12.8108	9.45318	7.65504
15.9273	12.4438	9.58534	7.48889
16.0651	12.1059	9.71458	7.32046
16.1959	11.767	9.80187	7.12148
16.3199	11.4273	9.92467	6.94933
16.4369	11.0868	10.0444	6.77506
16.5875	10.772	10.1611	6.59873
16.6912	10.4298	10.2339	6.39485
16.7881	10.0873	10.3439	6.21527
16.8781	9.74458	10.4508	6.03379
17.0035	9.42516	10.5546	5.85048
17.0802	9.08173	10.655	5.66539
17.1932	8.76037	10.7094	5.45669
17.2568	8.41673	10.803	5.26896
17.3574	8.0939	10.8933	5.07962
17.452	7.77014	10.9803	4.88873
17.4962	7.42672	11.0639	4.69635
17.5785	7.10218	11.1442	4.50255
17.6548	6.77704	11.1761	4.2901
17.7251	6.45141	11.2492	4.09439
17.7894	6.12539	11.319	3.89744
17.8478	5.7991	11.3853	3.69931
17.9002	5.47264	11.4481	3.50004
17.9467	5.14612	11.5075	3.29971
18.0337	4.83212	11.5633	3.09838
18.0685	4.505	11.6156	2.8961
18.0975	4.17813	11.6174	2.68209
18.1676	3.86165	11.6625	2.47893
18.185	3.5348	11.704	2.27502
18.1964	3.20852	11.7419	2.07041
18.2496	2.89046	11.7762	1.86517
18.2973	2.57152	11.807	1.65936
18.2916	2.24592	11.8341	1.45305
18.328	1.92635	11.8577	1.24629
18.3588	1.60619	11.8776	1.03916
18.336	1.28218	11.894	0.83171
18.3556	0.96197	11.9067	0.624
18.3695	0.64148	11.9157	0.41611
18.3779	0.32079	11.9212	0.20809
18.3807	0	11.923	0
18.3779	-0.32079	11.9212	-0.20809
18.3695	-0.64148	11.9157	-0.41611
18.3556	-0.96197	11.9067	-0.624
18.336	-1.28218	11.894	-0.83171
18.3588	-1.60619	11.8776	-1.03916
18.328	-1.92635	11.8577	-1.24629
18.2916	-2.24592	11.8341	-1.45305
18.2973	-2.57152	11.807	-1.65936
18.2496	-2.89046	11.7762	-1.86517
18.1964	-3.20852	11.7419	-2.07041
18.185	-3.5348	11.704	-2.27502
18.1676	-3.86165	11.6625	-2.47893
18.0975	-4.17813	11.6174	-2.68209
18.0685	-4.505	11.6156	-2.8961
18.0337	-4.83212	11.5633	-3.09838
17.9467	-5.14612	11.5075	-3.29971
17.9002	-5.47264	11.4481	-3.50004
17.8478	-5.7991	11.3853	-3.69931
17.7894	-6.12539	11.319	-3.89744
17.7251	-6.45141	11.2492	-4.09439
17.6548	-6.77704	11.1761	-4.2901
17.5785	-7.10218	11.1442	-4.50255
17.4962	-7.42672	11.0639	-4.69635
17.452	-7.77014	10.9803	-4.88873
17.3574	-8.0939	10.8933	-5.07962
17.2568	-8.41673	10.803	-5.26896
17.1932	-8.76037	10.7094	-5.45669
17.0802	-9.08173	10.655	-5.66539
17.0035	-9.42516	10.5546	-5.85048
16.8781	-9.74458	10.4508	-6.03379
16.7881	-10.0873	10.3439	-6.21527
16.6912	-10.4298	10.2339	-6.39485
16.5875	-10.772	10.1611	-6.59873
16.4369	-11.0868	10.0444	-6.77506
16.3199	-11.4273	9.92467	-6.94933
16.1959	-11.767	9.80187	-7.12148
16.0651	-12.1059	9.71458	-7.32046
15.9273	-12.4438	9.58534	-7.48889
15.8201	-12.8108	9.45318	-7.65504
15.6679	-13.1469	9.31814	-7.81885
15.5088	-13.4816	9.21664	-8.0119
15.3428	-13.8147	9.07541	-8.17153
15.2051	-14.179	8.93141	-8.32868
15.0246	-14.5091	8.81936	-8.51676
14.8714	-14.8714	8.66938	-8.66938
14.71	-15.2326	8.51676	-8.81936
14.5076	-15.5575	8.36154	-8.96666
14.3307	-15.9158	8.23603	-9.14703
14.1456	-16.2726	8.07513	-9.28938
13.9523	-16.6277	7.91178	-9.4289
13.751	-16.9811	7.77635	-9.60299
13.5416	-17.3324	7.60757	-9.73725
13.324	-17.6816	7.43647	-9.86853
13.0984	-18.0284	7.29144	-10.0358
12.8647	-18.3727	7.11518	-10.1615
12.6499	-18.7542	6.93675	-10.2842
12.3994	-19.0934	6.78246	-10.4441
12.1664	-19.4703	6.59915	-10.5609
11.8992	-19.8036	6.41383	-10.6744
11.6241	-20.1335	6.22656	-10.7847
11.3644	-20.5019	6.06076	-10.9339
11.0727	-20.8247	5.86901	-11.038
10.7951	-21.1866	5.67548	-11.1388
10.5082	-21.545	5.50134	-11.2794
10.1917	-21.8561	5.30365	-11.3737
9.8871	-22.2068	5.10435	-11.4645
9.55452	-22.509	4.92231	-11.5962
9.23244	-22.8511	4.71918	-11.6804
8.88404	-23.1437	4.51461	-11.761
8.5447	-23.4764	4.30867	-11.838
8.18075	-23.7586	4.1171	-11.9569
7.82443	-24.0811	3.9078	-12.027
7.44523	-24.3523	3.6973	-12.0933
7.05894	-24.6175	3.48568	-12.156
6.67813	-24.9231	3.28547	-12.2615
6.27712	-25.1761	3.07098	-12.317
5.85846	-25.3758	2.85555	-12.3687
5.44476	-25.6156	2.63925	-12.4167
5.02446	-25.8486	2.42215	-12.4609
4.58931	-26.0273	2.21267	-12.5487
4.14945	-26.1986	1.99333	-12.5854
3.71171	-26.4102	1.77338	-12.6183
3.2561	-26.5188	1.55289	-12.6473
2.80286	-26.6674	1.33193	-12.6725
2.34122	-26.7603	1.11056	-12.6938
1.8772	-26.8452	0.88886	-12.7112
1.41092	-26.922	0.66688	-12.7248
0.94253	-26.9906	0.4447	-12.7345
0.47134	-27.003	0.22238	-12.7403
0	-27.0553	0	-12.7423
-0.47134	-27.003	-0.22238	-12.7403
-0.94253	-26.9906	-0.4447	-12.7345
-1.41092	-26.922	-0.66688	-12.7248
-1.8772	-26.8452	-0.88886	-12.7112
-2.34122	-26.7603	-1.11056	-12.6938
-2.80286	-26.6674	-1.33193	-12.6725
-3.2561	-26.5188	-1.55289	-12.6473
-3.71171	-26.4102	-1.77338	-12.6183
-4.14945	-26.1986	-1.99333	-12.5854
-4.58931	-26.0273	-2.21267	-12.5487
-5.02446	-25.8486	-2.42215	-12.4609
-5.44476	-25.6156	-2.63925	-12.4167
-5.85846	-25.3758	-2.85555	-12.3687
-6.27712	-25.1761	-3.07098	-12.317
-6.67813	-24.9231	-3.28547	-12.2615
-7.05894	-24.6175	-3.48568	-12.156
-7.44523	-24.3523	-3.6973	-12.0933
-7.82443	-24.0811	-3.9078	-12.027
-8.18075	-23.7586	-4.1171	-11.9569
-8.5447	-23.4764	-4.30867	-11.838
-8.88404	-23.1437	-4.51461	-11.761
-9.23244	-22.8511	-4.71918	-11.6804
-9.55452	-22.509	-4.92231	-11.5962
-9.8871	-22.2068	-5.10435	-11.4645
-10.1917	-21.8561	-5.30365	-11.3737
-10.5082	-21.545	-5.50134	-11.2794
-10.7951	-21.1866	-5.67548	-11.1388
-11.0727	-20.8247	-5.86901	-11.038
-11.3644	-20.5019	-6.06076	-10.9339
-11.6241	-20.1335	-6.22656	-10.7847
-11.8992	-19.8036	-6.41383	-10.6744
-12.1664	-19.4703	-6.59915	-10.5609
-12.3994	-19.0934	-6.78246	-10.4441
-12.6499	-18.7542	-6.93675	-10.2842
-12.8647	-18.3727	-7.11518	-10.1615
-13.0984	-18.0284	-7.29144	-10.0358
-13.324	-17.6816	-7.43647	-9.86853
-13.5416	-17.3324	-7.60757	-9.73725
-13.751	-16.9811	-7.77635	-9.60299
-13.9523	-16.6277	-7.91178	-9.4289
-14.1456	-16.2726	-8.07513	-9.28938
-14.3307	-15.9158	-8.23603	-9.14703
-14.5076	-15.5575	-8.36154	-8.96666
-14.71	-15.2326	-8.51676	-8.81936
-14.8714	-14.8714	-8.66938	-8.66938
-15.0246	-14.5091	-8.81936	-8.51676
-15.2051	-14.179	-8.93141	-8.32868
-15.3428	-13.8147	-9.07541	-8.17153
-15.5088	-13.4816	-9.21664	-8.0119
-15.6679	-13.1469	-9.31814	-7.81885
-15.8201	-12.8108	-9.45318	-7.65504
-15.9273	-12.4438	-9.58534	-7.48889
-16.0651	-12.1059	-9.71458	-7.32046
-16.1959	-11.767	-9.80187	-7.12148
-16.3199	-11.4273	-9.92467	-6.94933
-16.4369	-11.0868	-10.0444	-6.77506
-16.5875	-10.772	-10.1611	-6.59873
-16.6912	-10.4298	-10.2339	-6.39485
-16.7881	-10.0873	-10.3439	-6.21527
-16.8781	-9.74458	-10.4508	-6.03379
-17.0035	-9.42516	-10.5546	-5.85048
-17.0802	-9.08173	-10.655	-5.66539
-17.1932	-8.76037	-10.7094	-5.45669
-17.2568	-8.41673	-10.803	-5.26896
-17.3574	-8.0939	-10.8933	-5.07962
-17.452	-7.77014	-10.9803	-4.88873
-17.4962	-7.42672	-11.0639	-4.69635
-17.5785	-7.10218	-11.1442	-4.50255
-17.6548	-6.77704	-11.1761	-4.2901
-17.7251	-6.45141	-11.2492	-4.09439
-17.7894	-6.12539	-11.319	-3.89744
-17.8478	-5.7991	-11.3853	-3.69931
-17.9002	-5.47264	-11.4481	-3.50004
-17.9467	-5.14612	-11.5075	-3.29971
-18.0337	-4.83212	-11.5633	-3.09838
-18.0685	-4.505	-11.6156	-2.8961
-18.0975	-4.17813	-11.6174	-2.68209
-18.1676	-3.86165	-11.6625	-2.47893
-18.185	-3.5348	-11.704	-2.27502
-18.1964	-3.20852	-11.7419	-2.07041
-18.2496	-2.89046	-11.7762	-1.86517
-18.2973	-2.57152	-11.807	-1.65936
-18.2916	-2.24592	-11.8341	-1.45305
-18.328	-1.92635	-11.8577	-1.24629
-18.3588	-1.60619	-11.8776	-1.03916
-18.336	-1.28218	-11.894	-0.83171
-18.3556	-0.96197	-11.9067	-0.624
-18.3695	-0.64148	-11.9157	-0.41611
-18.3779	-0.32079	-11.9212	-0.20809
-18.3807	0	-11.923	0
-18.3779	0.32079	-11.9212	0.20809
-18.3695	0.64148	-11.9157	0.41611
-18.3556	0.96197	-11.9067	0.624
-18.336	1.28218	-11.894	0.83171
-18.3588	1.60619	-11.8776	1.03916
-18.328	1.92635	-11.8577	1.24629
-18.2916	2.24592	-11.8341	1.45305
-18.2973	2.57152	-11.807	1.65936
-18.2496	2.89046	-11.7762	1.86517
-18.1964	3.20852	-11.7419	2.07041
-18.185	3.5348	-11.704	2.27502
-18.1676	3.86165	-11.6625	2.47893
-18.0975	4.17813	-11.6174	2.68209
-18.0685	4.505	-11.6156	2.8961
-18.0337	4.83212	-11.5633	3.09838
-17.9467	5.14612	-11.5075	3.29971
-17.9002	5.47264	-11.4481	3.50004
-17.8478	5.7991	-11.3853	3.69931
-17.7894	6.12539	-11.319	3.89744
-17.7251	6.45141	-11.2492	4.09439
-17.6548	6.77704	-11.1761	4.2901
-17.5785	7.10218	-11.1442	4.50255
-17.4962	7.42672	-11.0639	4.69635
-17.452	7.77014	-10.9803	4.88873
-17.3574	8.0939	-10.8933	5.07962
-17.2568	8.41673	-10.803	5.26896
-17.1932	8.76037	-10.7094	5.45669
-17.0802	9.08173	-10.655	5.66539
-17.0035	9.42516	-10.5546	5.85048
-16.8781	9.74458	-10.4508	6.03379
-16.7881	10.0873	-10.3439	6.21527
-16.6912	10.4298	-10.2339	6.39485
-16.5875	10.772	-10.1611	6.59873
-16.4369	11.0868	-10.0444	6.77506
-16.3199	11.4273	-9.92467	6.94933
-16.1959	11.767	-9.80187	7.12148
-16.0651	12.1059	-9.71458	7.32046
-15.9273	12.4438	-9.58534	7.48889
-15.8201	12.8108	-9.45318	7.65504
-15.6679	13.1469	-9.31814	7.81885
-15.5088	13.4816	-9.21664	8.0119
-15.3428	13.8147	-9.07541	8.17153
-15.2051	14.179	-8.93141	8.32868
-15.0246	14.5091	-8.81936	8.51676
-14.8714	14.8714	-8.66938	8.66938
-14.71	15.2326	-8.51676	8.81936
-14.5076	15.5575	-8.36154	8.96666
-14.3307	15.9158	-8.23603	9.14703
-14.1456	16.2726	-8.07513	9.28938
-13.9523	16.6277	-7.91178	9.4289
-13.751	16.9811	-7.77635	9.60299
-13.5416	17.3324	-7.60757	9.73725
-13.324	17.6816	-7.43647	9.86853
-13.0984	18.0284	-7.29144	10.0358
-12.8647	18.3727	-7.11518	10.1615
-12.6499	18.7542	-6.93675	10.2842
-12.3994	19.0934	-6.78246	10.4441
-12.1664	19.4703	-6.59915	10.5609
-11.8992	19.8036	-6.41383	10.6744
-11.6241	20.1335	-6.22656	10.7847
-11.3644	20.5019	-6.06076	10.9339
-11.0727	20.8247	-5.86901	11.038
-10.7951	21.1866	-5.67548	11.1388
-10.5082	21.545	-5.50134	11.2794
-10.1917	21.8561	-5.30365	11.3737
-9.8871	22.2068	-5.10435	11.4645
-9.55452	22.509	-4.92231	11.5962
-9.23244	22.8511	-4.71918	11.6804
-8.88404	23.1437	-4.51461	11.761
-8.5447	23.4764	-4.30867	11.838
-8.18075	23.7586	-4.1171	11.9569
-7.82443	24.0811	-3.9078	12.027
-7.44523	24.3523	-3.6973	12.0933
-7.05894	24.6175	-3.48568	12.156
-6.67813	24.9231	-3.28547	12.2615
-6.27712	25.1761	-3.07098	12.317
-5.85846	25.3758	-2.85555	12.3687
-5.44476	25.6156	-2.63925	12.4167
-5.02446	25.8486	-2.42215	12.4609
-4.58931	26.0273	-2.21267	12.5487
-4.14945	26.1986	-1.99333	12.5854
-3.71171	26.4102	-1.77338	12.6183
-3.2561	26.5188	-1.55289	12.6473
-2.80286	26.6674	-1.33193	12.6725
-2.34122	26.7603	-1.11056	12.6938
-1.8772	26.8452	-0.88886	12.7112
-1.41092	26.922	-0.66688	12.7248
-0.94253	26.9906	-0.4447	12.7345
-0.47134	27.003	-0.22238	12.7403
0	27.0553	0	12.7423
